# Supplementary material for: A Systematic Review and Meta-Analysis of the Association between Serotonergic Gene Polymorphisms and Obstructive Sleep Apnea Syndrome
Source: PLoS One. 2014 Jan 27;9(1):e86460. doi: 10.1371/journal.pone.0086460 (PMC3903532; doi:10.1371/journal.pone.0086460)
Supplement: Table S1 — Characteristics summary of publications included in meta-analysis. (XLS) [file pone.0086460.s001.xls]

## Sheet: table S1
Table S2. Characteristics summary of publications included in meta-analysis.
Author	Publication Year	Country	OSAS Subjects						Control Subjects					Genotyping method	Polymorphism locus	Association with OSAS
			Sample size	Age(yrs)	Male(%)	BMI(Kg/m2)	AHI(events/hr)		Sample size	Age(yrs)	Male (%)	BMI(Kg/m2)	AHI(events/hr)
Bayazit Y[9]	2006	Turkey	55	NM	60	NM	OSAS defined as AHI≥5/hr		102	NM	53.9	NM	OSAS defined as AHI＜5/hr	PCR	5-HT2A receptor 102T/C,1438 G/A	5-HT2A receptor 1438AA (P=0.045); G/A (P=0.045)
Chen H[10]	2013	China	121	43.8±3.0	81.8	26.2±2.5	42.6±14.8		105	43.0±2.7	84.8	24.4±2.5	3.7±1.3	PCR–RFLP	5-HT2A receptor 102T/C, 1438 G/A; 5-HT2C receptor 796 C/G	5-HT2A receptor 1438AA (p<0.001); A allele (P<0.001); 5-HTTVNTR10/10 (p=0.028); 10/12 (p=0.029); 10 allele (P<0.001)
															5-HTTLPR S/L, STin2 VNTR
De Carvalho T[11]	2013	Brazil	100	50.6±11.1	73	29.3±3.7	32.6±25.7		100	44.6±12.0	40	27.0±3.9	1.9±1.5	PCR–RFLP	5-HT2A receptor 102T/C, 1438 G/A	5-HT2A receptor 1438AA (P=0.01)
Sakai K[12]	2005	Japan	177	48.3±10.1	NM	28.3±5.8	46.1±25.8		100	38.7±11.1	N/M	21.7±2.3	OSAS defined as AHI＜5/hr	PCR–RFLP	5-HT2A receptor 102T/C; 5-HT2C receptor796 C/G	NS
Yin G[13]	2012	China	210	41.4 ± 9.2	88.6	25.8 ± 2.2	42.3 ± 22.1		105	40.6 ± 10.7	84.8	25.3 ± 3.4	2.3 ± 1.6	PCR	5-HT2A receptor 102T/C; 1438G/A; 1678A/C; 1421C/T; 24563A/C; 61472A/C	5-HT2A receptor 1438A/G (p<0.001); G allele (P=0.005)
Yue W[19]	2008	China	254	45.2±11.8	86.6	25.1±6.5	53.9±16.4		338	43.2±12.7	86.1	22.6±5.7	OSAS defined as AHI＜5/hr	PCR	5-HTTLPR S/L, STin2 VNTR	STin2VNTR 10/12 (P=0.037); 10 allele (p=0.007)
Yue W[20]	2005	China	104	42.3±10.1	83.7	25.2±6.3	OSA defined as AHI≥10/hr		150	NM	N/M	21.3±7.5	OSAS defined as AHI＜5/hr	PCR	5-HTTLPR S/L, STin2 VNTR	STin2VNTR 10/12 (P=0.024); 10 allele (p=0.004)
Zhu J[14]	2007	China	65	44.2±2.0	83.1	26.1±2.6	OSA defined as AHI≥5/hr		54	43.0±2.1	77.8	25.4±2.5	OSAS defined as AHI＜5/hr	PCR–RFLP	5-HT2A receptor 102T/C, 1438 G/A; 5-HT2C receptor796 C/G	5-HT2A receptor 1438A/G (p=0.002); G allele (P=0.001)
Abbreviation: OSAS, obstructive sleep apnea syndrome; NM, not mentioned; BMI, body mass index; AHI, apnea-hypopnea index; NS, no signiﬁcance; S/L allele, short/long allele; 5-HTTLPR, 5-HTT gene-linked polymorphic region; STin2VNTR, serotonin transporter intron 2 variable number tandem repeat; 5-HT2A/C, 5-hydroxytryptamine (serotonin) 2A/C.
